# Supplementary material for: Urban and Rural Disparities in a WeChat-Based Smoking Cessation Intervention among Chinese Smokers
Source: Int J Environ Res Public Health. 2021 Jun 23;18(13):6731. doi: 10.3390/ijerph18136731 (PMC8268404; doi:10.3390/ijerph18136731)
Supplement: Supplementary file 1 [file ijerph-18-06731-s001.zip]

Archive with 1 entries (1 files):
- ijerph-1237784-supplementary.pdf
